# Supplementary material for: Biomarker characterization of clinical subtypes of Parkinson Disease
Source: NPJ Parkinsons Dis. 2022 Aug 29;8:109. doi: 10.1038/s41531-022-00375-y (PMC9424224; doi:10.1038/s41531-022-00375-y)
Supplement: Supplementary file 2 — Supplementary Data [file 41531_2022_375_MOESM2_ESM.xlsx]

## Sheet: PALS PD patients
Patient ID(VALUE ONLY )	rs682678590682474TC	rs14133685540387749GT	rs6679073	rs2292056182735211TG	rs16846351226846712CG	rs381624877101068TC	rs1227802383510117TC	rs963861670750493GT	rs1887316112151452GA	rs24681475599208CT	rs413004740678235TC
PALS 001-P	C C	G T	A A	G G	C G	T T	T C	G G	G A	C C	T C
PALS 006-P	T C	G G	C A	T G	C C	T C	C C	G T	G G	C T	T C
PALS 012-P	T T	G G	C A	T G	C C	T T	T C	G T	G G	C C	T C
PALS 015-P	T C	G T	C A	T G	C C	T T	T C	G G	G G	C C	T C
PALS 016-P	T C	G G	C A	T G	C C	T T	T C	G T	G G	C C	T C
PALS 018-P	N N	G G	C A	G G	C G	T T	C C	G T	G G	C C	T T
PALS 021-P	T C	G G	A A	T T	C C	T T	T C	G G	G G	C C	T C
PALS 022-P	C C	G G	A A	G G	C C	C C	C C	G T	G A	C C	C C
PALS 023-P	C C	G G	C A	T G	C C	T T	T C	G G	G G	C C	T T
PALS 024-P	T C	G G	C A	T G	C C	T C	T C	T T	G G	C C	T T
PALS 028-P	C C	G G	A A	T G	C C	T C	N N	T T	G G	C C	T C
PALS 032-P	T C	G G	A A	T G	C C	T C	C C	G T	G G	C T	T T
PALS 033-P	T C	G G	C A	T G	C C	T C	T C	G T	N N	C C	T C
PALS 037-P	T T	G G	C A	T T	C C	T T	T T	G T	G G	C C	T C
PALS 038-P	T T	G G	C A	G G	C C	T T	C C	G T	G G	C C	C C
PALS 040-P	T C	G G	C C	T G	C C	T T	C C	G T	G G	C T	T T
PALS 043-P	C C	G G	A A	T G	C C	T C	T C	G G	G G	C C	T C
PALS 044-P	C C	G G	C A	T G	C C	T T	T C	G G	G G	C C	T C
PALS 048-P	T C	G G	C C	G G	C C	T C	T C	T T	G G	C C	T C
PALS 051-P	T C	G G	C C	T T	C C	T C	T T	N N	G G	C T	T C
PALS 054-P	T C	G G	C A	G G	C C	C C	C C	G G	G A	C T	T C
PALS 056-P	N N	G G	C A	G G	C C	T T	T T	G T	G G	C C	T C
PALS 057-P	C C	G G	A A	T G	C C	T C	T T	G T	G A	C C	T T
PALS 058-P	T C	G G	C A	G G	C C	T T	T C	G G	G G	C C	N N
PALS 062-P	C C	G G	C A	G G	N N	C C	N N	G G	G G	C C	T C
PALS 066-P	T T	G G	C A	T G	C C	T C	T C	G T	N N	C C	T T
PALS 067-P	T T	G G	A A	T G	C C	T T	N N	T T	G G	C C	T C
PALS 069-P	T C	G G	C A	T G	C C	T C	T T	G T	G A	C C	T C
PALS 070-P	T C	G G	A A	T G	C C	T C	T C	G T	N N	C C	C C
PALS 072-P	C C	G G	A A	T G	C C	T C	N N	G T	G G	C C	T C
PALS 075-P	T C	G G	C A	T G	C C	T T	T T	G T	G A	C C	C C
PALS 076-P	T C	G G	C A	G G	C C	C C	T C	G G	G G	N N	T C
PALS 077-P	C C	G G	C A	T T	C C	C C	T T	G T	G A	C C	T C
PALS 081-P	C C	G G	A A	T G	C C	C C	C C	T T	G G	C C	T T
PALS 083-P	T C	G G	C A	T T	C C	T T	T T	N N	G G	C C	T T
PALS 084-P	T C	G G	A A	T T	C C	T T	T T	T T	G G	C C	T C
PALS 086-P	T C	G G	A A	G G	C C	T C	N N	T T	G G	C C	T T
PALS 089-P	T C	G G	C A	T G	C C	T C	T T	G T	G A	C C	T C
PALS 093-P	C C	G G	C C	G G	C C	T C	C C	G T	G G	C T	T C
PALS 094-P	T C	G G	C A	T G	C C	T C	C C	G G	G G	C C	T C
PALS 099-P	T C	G G	A A	G G	C C	T C	C C	N N	G G	C C	C C
PALS 103-P	T C	G G	C C	G G	C C	T C	T C	G T	G A	C C	T T
PALS 106-P	C C	G G	C C	T G	C C	T T	T C	T T	G A	C T	T C
PALS 110-P	C C	G G	C A	T T	N N	T T	T C	G G	G G	C T	T C
PALS 113-P	C C	G G	C A	T G	C C	T C	T C	G G	N N	C C	T C
PALS 115-P	T C	G G	C A	T T	C C	T T	T C	T T	G G	C C	T C
PALS 116-P	T C	G G	A A	G G	C C	T C	C C	G T	G G	C C	T C
PALS 117-P	T T	G G	C C	T G	C G	C C	T T	G T	G G	C C	T C
PALS 118-P	T C	G G	A A	T G	C G	T C	T T	G T	G A	C C	T C
PALS 120-P	C C	G G	C C	T G	C C	N N	T T	G G	N N	C C	T C
PALS 121-P	T C	G G	C A	T G	C C	T T	T T	G T	G G	C T	T T
PALS 122-P	T C	G G	C A	T G	C C	T C	T C	G G	G A	C T	N N
PALS 124-P	T C	G G	A A	T T	C C	T C	T C	G G	G G	C C	T C
PALS 126-P	C C	G G	A A	T G	C C	T T	T C	G T	G G	C C	T C
PALS 127-P	T C	G G	A A	T G	C C	T C	T T	T T	G A	C C	T C
PALS 128-P	C C	G G	C C	G G	C C	T C	T T	G T	G G	C C	T C
PALS 131-P	C C	G G	A A	T G	C C	T T	T C	G G	G G	C C	T T
PALS 132-P	T C	G G	C C	G G	C C	T T	T C	G G	G G	C C	C C
PALS 133-P	C C	G G	A A	T T	C C	T T	T C	G T	G A	C C	T C
PALS 134-P	T C	G G	C C	T G	C G	T T	T C	T T	G G	C C	T C
PALS 135-P	T T	G G	C C	T T	C G	T C	T C	G T	G A	C C	T T
PALS 136-P	C C	G G	C C	T G	C C	T C	T C	N N	G G	C C	C C
PALS 139-P	T C	G G	C A	T G	C C	T T	T T	T T	G G	C C	T C
PALS 140-P	T C	G G	C A	G G	C G	T C	T C	G T	G A	C C	T T
PALS 141-P	C C	G G	C C	T G	C C	T C	T C	T T	G G	C C	T C
PALS 142-P	T C	G G	C C	T T	C C	T C	T C	T T	G G	C T	T T
PALS 143-P	C C	G G	A A	T G	C C	T T	T C	N N	G G	C T	C C
PALS 145-P	C C	G G	C A	T G	C C	T C	T T	T T	G G	C T	C C
PALS 146-P	T C	G G	C C	T T	C C	T C	T T	T T	G G	C C	C C
PALS 147-P	C C	G G	A A	T T	N N	T C	T T	T T	G G	C C	T C
PALS 148-P	T T	G G	A A	T G	C C	T T	C C	G G	G G	C C	T C
PALS 149-P	T C	G G	C C	G G	C C	C C	C C	G G	G G	C C	N N
PALS 150-P	C C	G G	C A	G G	C C	T C	T T	G T	G G	C C	T C
PALS 151-P	T C	G G	A A	T G	C C	T C	C C	T T	G G	C C	T T
PALS 153-P	C C	G G	C A	T G	C C	T T	T C	G T	G G	C C	T C
PALS 154-P	C C	G G	A A	T G	C C	T T	C C	N N	G G	C T	T T
PALS 155-P	C C	G G	A A	T T	C C	T C	C C	G G	G G	C T	T T
PALS 156-P	T C	G G	A A	T G	C C	T C	T T	G T	G G	T T	C C
PALS 157-P	T C	G G	A A	T G	C G	T C	T C	G T	G G	C C	T C
PALS 158-P	C C	G G	C A	T G	C C	T C	T C	G G	G A	C T	C C
PALS 159-P	T C	G G	A A	G G	N N	T T	T C	G G	G G	C T	C C
PALS 160-P	T C	G G	C A	T G	C C	T T	T C	T T	A A	C C	T C
PALS 162-P	T C	G G	C A	T G	N N	N N	C C	G G	G G	C C	T C
PALS 163-P	T C	G G	A A	T G	C C	T C	T C	N N	G G	C C	T C
PALS 165-P	T C	G G	C A	G G	C C	T T	C C	G T	G A	C C	T T
PALS 167-P	C C	G G	A A	T G	C C	T T	T C	T T	G G	C C	T T
PALS 168-P	T T	G G	C C	T T	C G	T T	T T	G G	G G	C C	C C
PALS 169-P	N N	G G	C C	T G	C G	C C	N N	T T	G G	C C	T C
PALS 174-P	T T	G G	A A	T G	C C	T C	C C	G G	G G	C C	T T
PALS 175-P	C C	G G	C C	G G	C C	T C	T C	G T	G A	C T	C C
PALS 177-P	T T	G G	A A	T T	C C	T T	C C	G T	G G	C C	T T
PALS 178-P	C C	G G	A A	T T	C C	T C	T C	T T	G A	C T	N N
PALS 179-P	T T	G G	C A	G G	C C	T C	C C	G G	G G	C T	N N
PALS 181-P	C C	G G	A A	T T	C C	T C	T C	G T	G G	C C	T T
PALS 182-P	N N	G G	A A	T G	C C	T T	C C	G T	G A	C C	T T
PALS 700-P	T T	G G	C C	G G	C C	T T	T C	G T	G G	C C	C C
PALS 702-P	C C	G G	A A	T G	C C	T C	T C	G T	G G	C C	T C
PALS 705-P	N N	G G	C A	G G	C C	C C	C C	G T	G G	C T	T C
PALS 707-P	T T	G G	C C	T G	C C	T T	T T	G T	G G	C C	C C
PALS 708-P	T T	G G	C C	T G	C C	T T	T C	G T	G G	C C	T T
PALS 709-P	C C	G G	C A	T G	N N	T C	T C	G T	G G	C C	T C
PALS 710-P	T C	G T	C C	T G	C C	T C	C C	T T	G G	C C	T T
PALS 715-P	T C	G G	C A	G G	C C	T C	T T	G T	G G	C C	C C
PALS 716-P	T C	G G	C A	G G	N N	T T	T T	G T	N N	C C	T C
PALS 717-P	T T	G G	A A	T G	C C	T C	T T	G T	G G	C C	T C
PALS 718-P	C C	G G	A A	T G	C C	T C	T C	G G	G G	C C	T T
PALS 719-P	C C	G G	C A	T G	C C	C C	C C	G T	G G	C C	T C
PALS 722-P	C C	G T	C A	T G	C C	T C	T C	G T	G G	C C	N N
PALS 723-P	C C	G G	C A	G G	N N	T T	T T	G T	G A	C C	T C
PALS 724-P	T C	G G	C A	G G	C C	T T	T C	T T	G G	C C	T T
PALS 725-P	T C	G G	C A	G G	C C	T T	T C	G T	G G	C C	T C
PALS 726-P	N N	G G	A A	T T	C C	T C	T C	G T	G G	C C	C C
PALS 727-P	C C	G G	A A	T G	C C	T T	T C	T T	G G	C C	T T
PALS 728-P	T C	G G	A A	T T	C C	T T	C C	T T	G G	C C	C C
PALS 729-P	T C	G G	A A	T G	C G	T T	T C	G G	N N	C C	T C
PALS 731-P	T C	G G	A A	T G	C C	T T	T C	G T	G G	C C	T C
PALS 732-P	N N	G G	C A	G G	C C	T C	T C	G T	G G	C C	T C
PALS 733-P	T C	G G	C A	T G	C C	T C	T C	T T	G A	C T	T C
PALS 734-P	C C	G G	C C	T T	C C	T T	T C	N N	G G	C C	C C
PALS 735-P	T C	G G	A A	T G	C C	T T	T C	G G	A A	C C	T T
PALS 736-P	C C	G G	A A	T T	C C	T T	C C	G G	G G	C C	T C
PALS 737-P	C C	G G	A A	G G	C C	T C	T C	T T	G G	C C	T T
PALS 738-P	T C	G T	C A	T T	C G	T T	C C	T T	G A	N N	T C
PALS 741-P	C C	G G	C A	T G	C C	T T	C C	G G	N N	C C	T C
PALS 743-P	C C	G G	A A	T G	C C	T T	T C	G T	G G	C C	T T
PALS 744-P	T C	G G	A A	T G	C C	T T	T C	G G	G G	C C	C C
PALS 745-P	T C	G G	C C	T G	C C	T C	T C	G G	G G	C C	T C
PALS 746-P	C C	G G	C C	T T	N N	T T	N N	G T	G G	C C	T T
PALS 747-P	C C	G G	C A	T T	C C	T C	T C	G T	G G	C C	T C
PALS 748-P	C C	G G	C C	T T	C C	T C	T C	G G	G G	C C	T T
PALS 749-P	T C	G G	C A	G G	C C	T C	T C	T T	G G	C C	T T
PALS 751-P	T C	G G	C A	G G	C C	T C	T C	G T	G G	C C	T C
PALS 752-P	T C	G G	C A	T G	C C	C C	T T	G T	G A	C C	C C
PALS 753-P	T T	G G	A A	G G	C C	T T	T C	T T	G G	C C	T T
PALS 755-P	C C	G G	C A	G G	C G	T C	T T	G G	G G	C C	T T
PALS 756-P	T T	G G	A A	T G	C G	T T	T T	G T	G G	C C	T T
PALS 757-P	T C	G G	C A	G G	C C	T C	T C	T T	G G	C C	T C
PALS 758-P	T C	G G	C C	T G	C C	T C	C C	G G	G G	C C	C C
PALS 759-P	C C	G G	C C	T G	C G	T T	T C	G G	G G	C C	T C
PALS 760-P	T C	G T	C C	T G	C C	T C	T T	G T	G A	C T	T C
PALS 761-P	T C	G G	C C	T T	C C	T C	C C	G T	G A	T T	C C
PALS 762-P	T C	G G	A A	G G	C C	T T	T T	T T	G G	C T	T C
PALS 764-P	N N	G G	A A	T G	C C	T T	T C	G T	G G	C C	T T
PALS 765-P	T C	G G	A A	G G	C C	T T	T C	T T	G A	C C	T T
PALS 766-P	T T	G G	C C	G G	C C	T T	T T	G G	G G	C C	T T
PALS 768-P	C C	G G	A A	T T	C C	T C	T T	G G	G G	C C	T C
PALS 769-P	T T	G G	C A	T G	C G	T C	T C	G T	G G	C C	T C
PALS 770-P	T C	G G	A A	T G	C G	T C	T C	G T	G G	C C	C C
PALS 771-P	C C	G G	A A	G G	N N	T C	C C	G G	G G	C C	C C
PALS 186-P	T C	G G	C A	G G	C C	T C	T C	G G	G G	C C	C C
PALS 185-P	N N	G G	C A	T G	N N	N N	C C	T T	G A	C C	T T
PALS 192-P	T C	G G	C C	G G	C C	T T	T T	G T	N N	C T	C C
PALS 189-P	C C	G G	A A	G G	C C	T C	C C	G T	G G	C C	T T
PALS 197-P	T C	G G	C A	T T	C C	T T	T C	T T	G G	C C	T C
PALS 190-P	T C	G G	C A	T G	C C	T T	T C	G G	G G	C T	T T
PALS 196-P	T C	G G	A A	G G	C C	T C	T T	G T	G G	C C	C C
PALS 191-P	C C	G G	C C	T T	C C	T T	T C	T T	G G	C C	T C
PALS 199-P	T C	G G	C A	T T	C C	T C	T C	T T	G G	C C	T T
PALS 200-P	T C	G G	A A	G G	N N	T T	T T	G T	G A	C C	T T
PALS 198-P	C C	G G	A A	T T	C C	C C	T C	T T	G G	C C	T C
PALS 201-P	T C	G G	A A	T G	C C	T T	N N	G G	G G	C C	T T
PALS 202-P	T C	G G	C A	T G	C C	T T	T C	G G	G G	C T	T T
PALS 203-P	C C	G G	A A	T G	C C	T C	T C	G G	G G	C C	C C
PALS 204-P	C C	G G	C A	T G	C C	T T	T T	T T	G G	C C	C C
PALS 205-P	C C	G G	C A	T T	C C	T C	T C	G T	G G	C C	T T
PALS 206-P	T T	G G	C A	G G	C C	T C	C C	G T	G G	C C	T T
PALS 207-P	C C	G G	C C	T G	C C	T C	T C	G T	G G	C T	C C
PALS 216-P	T T	G G	A A	T G	N N	T T	C C	G G	G G	C C	T T
PALS 210-P	C C	G G	C A	T G	C G	T C	T C	G T	G G	C C	T C
PALS 215-P	T C	G G	A A	T G	C C	T C	T C	G T	A A	C C	T T
PALS 222-P	T C	G G	A A	T G	C C	C C	T T	G T	G G	C C	T C
PALS 217-P	T T	G T	A A	G G	N N	C C	T T	G T	G G	C C	T T
PALS 220-P	C C	G G	A A	T T	C C	T C	C C	T T	G G	C T	T C
PALS 221-P	T T	G G	C A	T T	C C	T T	C C	N N	G G	C C	T C
PALS 223-P	C C	G G	C A	T T	C C	T C	T T	G G	G G	C T	T C
PALS 224-P	C C	G G	C A	T G	C C	T C	T C	G T	G G	C C	T C
PALS 225-P	T T	N N	C C	G G	C C	T C	T T	G G	G G	C C	T T
PALS 227-P	T C	G G	C A	T T	C G	T T	C C	G T	N N	C C	T C
PALS 231-P	T C	G G	C A	T G	C C	T T	T T	G G	G G	C C	N N
PALS 230-P	T C	G G	C A	G G	C C	C C	C C	T T	G G	C C	T C
PALS 229-P	C C	G G	C A	T G	C C	C C	C C	T T	G G	C C	T C
PALS 772-P	T C	G G	A A	G G	C C	T C	T C	T T	G G	C C	N N
PALS 774-P	T C	G G	C A	T G	C C	T C	C C	G T	G G	C C	T C
PALS 776-P	C C	G G	C A	T G	C C	T C	T C	G T	G A	C C	T C
PALS 775-P	C C	G G	C A	G G	C C	T T	C C	G G	G G	C C	T C
PALS 777-P	T C	G G	A A	T G	C C	T T	T C	N N	G G	C C	T T
PALS 003-P	C C	G G	C A	T G	C C	T C	T T	G T	G G	C C	T C
PALS 052-P	T C	G G	A A	T T	C C	T C	T T	G T	G A	C C	T C
PALS 059-P	T C	G G	A A	T G	C C	C C	T C	G T	G A	C C	C C
PALS 082-P	T C	G G	C C	T T	C C	T T	T C	G G	G G	C C	T T
PALS 091-P	N N	G G	C A	T G	C C	T T	C C	G T	G G	C T	T C
PALS 102-P	C C	G G	C A	G G	C C	T C	T C	G G	G G	C C	T T
PALS 087-P	T C	G G	C C	G G	C C	T C	T C	G T	G A	C C	T T
PALS 123-P	T C	G G	A A	T G	C G	T T	T C	G G	G G	C C	T C
PALS 119-P	T T	G G	C C	T G	C C	N N	T T	G G	G G	C C	T C
PALS 138-P	T T	G G	C C	T G	C C	T T	T C	G G	G G	C C	T T
PALS 183-P	T C	G G	C C	G G	C C	T C	C C	G T	G G	C T	T C
PALS 171-P	T C	G G	A A	N N	C C	T C	C C	G G	G G	C C	T C
PALS 173-P	T C	G G	A A	T T	C C	N N	N N	G G	G G	C C	T C
PALS 180-P	T C	G G	C A	G G	C C	T C	N N	G G	G G	C C	T T
PALS 176-P	T T	G G	C C	G G	C C	T T	T T	G T	G A	C C	T T
PALS 184-P	T T	G G	C C	T G	N N	T T	T T	G G	G G	C C	T T
PALS 701-P	T C	G G	C C	T G	C G	T T	T C	G T	G G	C C	T C
PALS 703-P	C C	G G	A A	T T	N N	T C	T T	G G	G A	C C	T T
PALS 706-P	T T	G G	C C	T T	C G	T T	T C	T T	G G	C C	T C
PALS 712-P	T T	G G	C A	G G	N N	T T	T C	G T	G G	C C	T C
PALS 713-P	C C	G G	A A	G G	C C	T T	N N	G G	G G	C C	T C
PALS 720-P	T C	G G	C C	T T	C C	T T	T C	G T	G G	C C	T C
PALS 730-P	N N	G G	A A	T G	C G	T T	T T	G G	G G	C C	T T
PALS 739-P	T C	G G	C C	T G	C C	T C	T C	G T	G G	C C	T T
PALS 742-P	C C	G G	C C	T G	C C	T T	C C	G G	G A	C C	T C
PALS 714-P	T C	G G	C A	T T	C C	T T	T C	G T	G G	C C	T T
PALS 773-P	T T	G G	C A	T G	C C	T T	T C	T T	G G	C C	T C
